# Supplementary material for: Myo1e overexpression in lung adenocarcinoma is associated with increased risk of mortality
Source: Sci Rep. 2023 Mar 13;13:4107. doi: 10.1038/s41598-023-30765-y (PMC10011530; doi:10.1038/s41598-023-30765-y)
Supplement: Supplementary file 2 — Supplementary Table 2. [file 41598_2023_30765_MOESM2_ESM.xlsx]

## Sheet: LUAD DEA
Gene	logFC	- Log10 (FDR corrected p values)		Supplemental Table 2. Complete genome differential expression analysis for high vs low MYO1E RNA expression.
NPY	-7.34183	-15.024		Sheet 1 lung adenocarcinoma.
HMP19	-6.21925	-41.0305		Sheet 2 Lung squamous cell carcinoma.
SYT4	-5.5565	-29.752		Sheet 3 VENN for upregulated genes.
CPB1	-5.42624	-27.4385		Sheet 4. VENN for downregulated genes.
ITLN1	-5.24754	-38.6321		Sheet 5 VENN for LUAD, LUSC, upregulated and downregulated genes
MSTN	-5.19771	-60.0335
CALB1	-4.81986	-16.1215
COL2A1	-4.73441	-19.5502
TFAP2B	-4.6717	-20.7615
TAC1	-4.58764	-7.42033
WFDC12	-4.58464	-35.2219
NNAT	-4.39086	-76.6066
CHGA	-4.38492	-18.6347
CYP2A6	-4.22225	-25.8693
WFDC5	-4.08149	-13.5531
SCG2	-3.9644	-50.5654
CELF3	-3.65074	-15.2668
INSM1	-3.54353	-21.8422
FABP7	-3.50746	-12.6977
UGT3A1	-3.32035	-8.15382
HEPACAM2	-3.31779	-18.7244
GRM4	-3.2047	-30.2303
CHRNB2	-3.19071	-33.6118
BHMT	-3.13543	-16.3095
CEL	-3.06014	-36.5374
SST	-3.05142	-5.25073
TFF2	3.11423	-5.77594
APOA1	3.11808	-23.0647
ARL14	3.12216	-22.5906
MUC2	3.15861	-11.6824
CDHR5	3.16094	-18.8146
TM4SF5	3.17563	-8.59668
PSCA	3.22971	-26.423
UPK1B	3.25337	-14.2328
MYO1A	3.29732	-38.6321
S100A7	3.36584	-8.92593
TFF1	3.36824	-17.8039
OLFM4	3.3854	-15.3225
EPS8L3	3.42669	-10.985
A2ML1	3.4789	-12.3779
VTN	3.52976	-35.5502
B3GALT5	3.61345	-20.1214
PI3	3.8079	-44.7221
NTSR1	3.91834	-29.7429
KRT14	3.99634	-28.5538
VGLL2	4.16975	-9.88473
KRT20	4.25188	-9.77305
PSG4	4.35509	-5.06334
CGB5	4.38165	-15.7354
DKK4	4.45952	-5.26369
CDHR2	4.55572	-25.6339
CGB	4.60355	-24.861
SPINK4	5.00014	-15.0473
DPCR1	5.09312	-60.4818
DSG3	5.13634	-31.5993
FER1L6	5.1881	-34.859
PSG3	5.30507	-10.2497
AFP	5.72027	-12.3241
TM4SF20	6.67534	-27.1237
MUC17	6.7043	-9.33165
PSG5	7.06833	-10.2193
G6PC	7.45146	-11.0859
REG4	8.54448	-47.9408

## Sheet: LUSC DEA
	logFC	- Log10 (FDR corrected p values)
SCGN	-8.06618	-11.5451
CALCA	-7.04005	-27.183
OTP	-6.66616	-36.6914
DKK4	-6.34735	-34.4008
APOA1	-5.94898	-47.0912
GHRH	-5.88178	-7.49859
DEFA5	-5.75006	-7.16572
TRH	-5.41364	-29.347
APOA2	-5.35564	-6.53376
VTN	-4.90261	-53.5744
TPH1	-4.67166	-52.8034
ZPLD1	-4.4465	-43.382
AMBP	-4.42563	-18.3348
ASCL1	-4.38795	-24.5219
CYP2B6	-4.30827	-12.23
CHGA	-4.03041	-26.2288
NPY	-3.98969	-8.05994
DDC	-3.96476	-28.5404
CGA	-3.96183	-5.75803
PRAP1	-3.95201	-32.7197
AHSG	-3.56429	-23.5644
LOC145837	-3.52264	-40.4288
SLC35D3	-3.52058	-25.7205
SLC14A1	-3.40329	-44.4498
AQPEP	-3.39508	-27.9444
NOTUM	-3.15297	-34.8951
CYP1A1	3.02777	-9.90235
BPIL1	3.21919	-7.18562
CHRNA6	3.31593	-19.8205
KRT81	3.44115	-37.5702
PAEP	3.63182	-23.8953
ATP4B	6.13271	-7.92746

## Sheet: VENN Upregulated
LUAD Up	LUSC down
TFF2	CYP1A1
APOA1	BPIL1
ARL14	CHRNA6
MUC2	KRT81
CDHR5	PAEP
TM4SF5	ATP4B
PSCA
UPK1B
MYO1A
S100A7
TFF1
OLFM4
EPS8L3
A2ML1
VTN
B3GALT5
PI3
NTSR1
KRT14
VGLL2
KRT20
PSG4
CGB5
DKK4
CDHR2
CGB
SPINK4
DPCR1
DSG3
FER1L6
PSG3
AFP
TM4SF20
MUC17
PSG5
G6PC
REG4

## Sheet: VENN Downregulated
LUAD down	LUSC down	LUAD down|LUSC down
HMP19	SCGN	NPY
SYT4	CALCA	CHGA
CPB1	OTP
ITLN1	DKK4
MSTN	APOA1
CALB1	GHRH
COL2A1	DEFA5
TFAP2B	TRH
TAC1	APOA2
WFDC12	VTN
NNAT	TPH1
CYP2A6	ZPLD1
WFDC5	AMBP
SCG2	ASCL1
CELF3	CYP2B6
INSM1	DDC
FABP7	CGA
UGT3A1	PRAP1
HEPACAM2	AHSG
GRM4	LOC145837
CHRNB2	SLC35D3
BHMT	SLC14A1
CEL	AQPEP
SST	NOTUM

## Sheet: VENN ALL
LUAD up	LUSC up	LUAD down	LUSC down	LUAD up|LUSC down	LUAD down|LUSC down
TFF2	CYP1A1	HMP19	SCGN	APOA1	NPY
ARL14	BPIL1	SYT4	CALCA	VTN	CHGA
MUC2	CHRNA6	CPB1	OTP	DKK4
CDHR5	KRT81	ITLN1	GHRH
TM4SF5	PAEP	MSTN	DEFA5
PSCA	ATP4B	CALB1	TRH
UPK1B		COL2A1	APOA2
MYO1A		TFAP2B	TPH1
S100A7		TAC1	ZPLD1
TFF1		WFDC12	AMBP
OLFM4		NNAT	ASCL1
EPS8L3		CYP2A6	CYP2B6
A2ML1		WFDC5	DDC
B3GALT5		SCG2	CGA
PI3		CELF3	PRAP1
NTSR1		INSM1	AHSG
KRT14		FABP7	LOC145837
VGLL2		UGT3A1	SLC35D3
KRT20		HEPACAM2	SLC14A1
PSG4		GRM4	AQPEP
CGB5		CHRNB2	NOTUM
CDHR2		BHMT
CGB		CEL
SPINK4		SST
DPCR1
DSG3
FER1L6
PSG3
AFP
TM4SF20
MUC17
PSG5
G6PC
REG4
